# Supplementary material for: Synthesis and Intramolecular Energy- and Electron-Transfer of 3D-Conformeric Tris(fluorenyl-[60]fullerenylfluorene) Derivatives
Source: Molecules. 2019 Sep 13;24(18):3337. doi: 10.3390/molecules24183337 (PMC6766839; doi:10.3390/molecules24183337)
Supplement: Supplementary file 1 [file molecules-24-03337-s001.zip]

Archive with 1 entries (1 files):
- molecules-577185-SI.pdf
